# Supplementary material for: Identification of DEAD-Box RNA Helicase DDX41 as a Trafficking Protein That Involves in Multiple Innate Immune Signaling Pathways in a Zebrafish Model
Source: Front Immunol. 2018 Jun 11;9:1327. doi: 10.3389/fimmu.2018.01327 (PMC6005158; doi:10.3389/fimmu.2018.01327)
Supplement: Supplementary file 2 [file Table_1.xlsx]

## Sheet: Sheet1
Supplemental Table 1. Primers for vector construction and Q-RT-PCR assay, and the MOs for knockdown assay.
Primer Name	Sequence (5’→ 3’ )	Use
DrDDX41-F	GCTGGCTAGTATAAACAATGCTTGACG	Gene cloning
DrDDX41-R	TAACTGCAAACGCACTGAAAACGTC	Gene cloning
DrDDX41-BamHІ-F	CGCGGATCCATGGAAACGGAAAACCGAGC	Eukaryotic expression
DrDDX41-XhoІ-R	CCGCTCGAGTCAGAAGTCCATGGAGCTGTTG	Eukaryotic expression
DrDDX41-△C-BamHI-F	CGCGGATCCATGGAAACGGAAAACCGAGC	Eukaryotic expression
DrDDX41-△C-XhoI-R	CCGCTCGAGTCAGTGCAGAACCTGCAGAACC	Eukaryotic expression
DrDDX41-(△C+△HELIC)-BamHI-F	CGCGGATCCATGGAAACGGAAAACCGAGC	Eukaryotic expression
DrDDX41-(△C+△HELIC)-XhoI-R	CCGCTCGAGTCACTTGGCCTCTTCTTTCACG	Eukaryotic expression
DrDDX41-△N-BamHI-F	CGCGGATCCATGAAGTTTCCTCAGGCCAT	Eukaryotic expression
DrDDX41-△N-XhoI-R	CCGCTCGAGTCAGAAGTCCATGGAGCTGTTG	Eukaryotic expression
DrDDX41-(△N+△DEADc)-BamHI-F	CGCGGATCCATGGTTTATCTGCTGGAGTG	Eukaryotic expression
DrDDX41-(△N+△DEADc)-XhoI-R	CCGCTCGAGTCAGAAGTCCATGGAGCTGTTG	Eukaryotic expression
DrDDX41-GFP-XhoI-F	CCGCTCGAGGCCACCATGGAAACGGAAAACCGAGC	Localization
DrDDX41-GFP-BamHI-R	CGCGGATCCCGGAAGTCCATGGAGCTGTTG	Localization
DrDDX41-N-GFP-XhoI-F	CCGCTCGAGGCCACCATGGAAACGGAAAACCGAGC	Localization
DrDDX41-N-GFP-BamHI-R	CGCGGATCCCGCTTCTTCTTCAGTCCTTTCAGAAT	Localization
DrDDX41-△N-GFP-XhoI-F	CCGCTCGAGGCCACCATGGGGATCGTTCACCCGACGCCC	Localization
DrDDX41-△N-GFP-BamHI-R	CGCGGATCCCGCTTGGCCTCTTCTTTCACGTACTC	Localization
DrDDX41-DEADc-GFP-XhoI-F	CCGCTCGAGGCCACCATGGTTTATCTGCTGGAGTGTCTT	Localization
DrDDX41-DEADc-GFP-BamHI-R	CGCGGATCCCGGAAGTCCATGGAGCTGTTG	Localization
DrDDX41-NES-M-GFP-XhoI-F	CGACTGATGGACCTGGCTAACAAGAAGGCTGTGAGTCTGGACATC	Localization
DrDDX41-NES-M-GFP-BamHI-R	GATGTCCAGACTCACAGCCTTCTTGTTAGCCAGGTCCATCAGTCG	Localization
DrSTING-EcoRI-F	CCGGAATTCATGTCTGTGATGGGAG	Eukaryotic expression
DrSTING-XhoІ-R	CCGCTCGAGTTAGTTTTGTTTCATTG	Eukaryotic expression
DrSTAT6-GFP-XhoІ-F	CCGCTCGAGATGGCGCAGTGGGCGCAAATGACCCAGCA	Eukaryotic expression
DrSTAT6-GFP-BamHІ-R	CGCGGATCCCGGATAGATGACAGAAGTCCCTCAAATTCCT	Eukaryotic expression
β-actin-QF	AGGTCATCACCATCGGCAAT	Real-time PCR
β-actin-QR	GATGTCCACGTCGCACTTCA	Real-time PCR
DrDDX41-QF	AATGCTCCTCGGTATATC	Real-time PCR
DrDDX41-QR	CCTTCTTCTTCAGTCCTT	Real-time PCR
DrIFNφ1-QF	TGGAGGACCAGGTGAAGTT	Real-time PCR
DrIFNφ1-QR	ATTGACCCTTGCGTTGCTT	Real-time PCR
DrTNFα-QF	TTGAGCGGATTGCACTGAAA	Real-time PCR
DrTNFα-QR	CCATGCAGTGATGCGCTTT	Real-time PCR
DrIL-6-QF	TGCAAGTCAAATTCAGAGCATAC	Real-time PCR
DrIL-6-QR	ACCCTTACAGCCATGTGGCGAAC	Real-time PCR
DrViperin-QF	CTTTCTGATGAACGAAGGGT	Real-time PCR
DrViperin-QR	TGCCAGGATGTCCAAGTAGTC	Real-time PCR
DrISG15-QF	TTGATTTCGGTGCGACTTG	Real-time PCR
DrISG15-QR	TGCATCGTCACCGAGTTAT	Real-time PCR
DrCCL20-QF	CATTTTCCACACCGTGACAGG	Real-time PCR
DrCCL20-QR	GCTCATCGTCTTCGTCTTCATTG	Real-time PCR
HsCCL20-QF	GCTCCTGGCTGCTTTGATGT	Real-time PCR
HsCCL20-QR	TGCTTGCTGCTTCTGATTCG	Real-time PCR
DrDDX41-pc6-BamHI-F	CGGGATCCGCCACCATGGAGACAGAGAATCGTGCCAAAAAGAGAGTGTACTCGGAG	Eukaryotic expression
DrDDX41-pc6-XhoI-R	CCCTCGAGCGGAAGTCCATGGAGCTGTTGGCCAGG	Eukaryotic expression
DrSTING-pc6-BamHI-F	CGGGATCCGCCACCATGTCTGTGATGGGAGAAGACGCTCTC	Eukaryotic expression
DrSTING-pc6-XhoI-R	CCCTCGAGCGGTTTTGTTTCATTGCGCTAGATGG	Eukaryotic expression
DrSTAT6-pc6-BamHI-F	CGGGATCCGCCACCATGGCGCAGTGGGCGCAAATGACC	Eukaryotic expression		o
DrSTAT6-pc6-XhoI-R	CCCTCGAGCGGATAGATGACAGAAGTCCCTCAA	Eukaryotic expression
DrIFNφ1-XhoI-F	TCTCGAGAAGTGAAGTGAAAGTGCA	Luciferase assay
DrIFNφ1-HindIII-R	TCTCGAGAAGTGAAGTGAAAGTGCA	Luciferase assay
DrIFNφ3-KpnI-F	GGGTACCGTTCACTGAGCCTGCATG	Luciferase assay
DrIFNφ3-XhoI-R	TCTCGAGGATGCCTATACGGAATCA	Luciferase assay
DrDDX41-MO	GCTCGGTTTTCCGTTTCCATAATGC	Morpholino knock down
DrSTING-MO	GAGCGTCTTCTCCCATCACAGACAT	Morpholino knock down
DrSTAT6-MO	GCCATAATGTGCAGGCACCGATTTC	Morpholino knock down
Standard-MO	GCGATCATAGCTGCAAAAGACCAAA	Morpholino control
F, forward primer; R, reverse primer
